# Supplementary material for: Genomic divergence and a lack of recent introgression between commercial and wild bumblebees (Bombus terrestris)
Source: Evol Appl. 2022 Mar 14;15(3):365–82. doi: 10.1111/eva.13346 (PMC8965379; doi:10.1111/eva.13346)
Supplement: Supplementary file 2 — Table S1‐S10 [file EVA-15-365-s001.xlsx]

## Sheet: SI Table 1
Table S1: Annual mean temperature (C°, BIO01) and annual mean precipitation (mm, BIO12) for each sampling site.
Site ID	Sample groups	BIO01	BIO12
V1	WE, CB	7.9	652
V2	WE, CB	7.9	595
V3	WE, CB	7.6	591
T2	WE	7.5	696
T6	WE, CB	7.8	639
1326	WE	7.4	724
E1	WC	7.3	799
E2	WC	7.3	799
E3	WC	7.3	812
E4	WC	7.3	830
V5	CB	7.5	582
V6	CB	7.3	685
T1	CB	8.1	550
T5	CB	7.4	724
I66025	CB	7.7	766
I87032	CB	7.4	709
I40017	CB	7.7	724
132006	CB	7.7	699
I59019	CB	7.4	715
I16004	CB	7.7	670
I59020	CB	7.8	694
136014	CB	7.8	655
133007	CB	7.9	648
I59021	CB	7.8	694

## Sheet: SI Table 2
Table S2: Internal National Genomics Infrastructure sample identifier (NGI ID), personal individual sample identifier (User ID), total millions of reads per sample (Mreads) and aggregated percentage of bases that have a quality score (phred33) more than Q30 (>=Q30(%)).
NGI ID	User ID	Mreads	>=Q30(%)
P15155_101	IT1038	21.98	90.19
P15155_102	839-1-CH-4TER	15.33	89.21
P15155_103	LV2129	21.49	90.15
P15155_104	LV3143	18.80	90.29
P15155_105	LV3142	22.09	90.37
P15155_106	LV3136	20.53	89.76
P15155_107	LV2123	18.29	90.08
P15155_108	LV2127	19.23	90.02
P15155_109	1326-2-CH-34	25.47	89.52
P15155_110	1326-2-CH-47	23.50	89.65
P15155_111	1326-1-SJE-13	22.05	89.57
P15155_112	1326-1-CH-32	28.13	89.54
P15155_113	LT2094	24.46	90.13
P15155_114	LV2132	25.01	89.78
P15155_115	LT2089	24.61	89.87
P15155_116	LT6106	25.36	89.19
P15155_117	LT6108	22.26	89.95
P15155_118	LT6109	24.04	89.48
P15155_119	LV3138	25.57	90.09
P15155_120	LV2131	29.65	89.71
P15155_121	IV5041	19.78	90.78
P15155_122	I66025	20.36	90.41
P15155_123	VE2067	19.84	90.66
P15155_124	I87032	23.10	90.58
P15155_125	IV6039	20.00	90.69
P15155_126	I40017	20.25	90.32
P15155_127	I32006	16.65	90.4
P15155_128	IT5043	19.85	90.46
P15155_129	I59019	16.29	90.64
P15155_130	I16004	17.13	90.55
P15155_131	IT6045	18.12	90.35
P15155_132	IV3042	29.11	90.56
P15155_133	IV1044	17.80	90.18
P15155_134	VE1052	23.09	89.75
P15155_135	VE2064	25.85	89.88
P15155_136	VE2072	21.51	89.92
P15155_137	I59020	21.16	90.38
P15155_138	136014	20.29	90.19
P15155_139	IV2040	19.47	90.09
P15155_140	133007	20.04	90.31
P15155_141	LT2087	27.36	90.01
P15155_142	VE1048	29.13	90.08
P15155_143	VE1046	28.88	90.46
P15155_144	VE1058	24.49	90.34
P15155_145	LT2098	26.80	90.65
P15155_146	VE1079	23.81	90.41
P15155_147	LT2097	21.20	90.36
P15155_148	LT6102	21.82	90.26
P15155_149	VE2073	34.29	90.01
P15155_150	LT6101	32.87	90.33
P15155_151	LT6110	33.56	90.14
P15155_152	LV3141	39.55	89.94
P15155_153	LT6113	30.97	90.32
P15155_154	LV1120	25.88	90.02
P15155_155	VE1061	29.70	89.94
P15155_156	LV2124	30.44	90.21
P15155_157	VE2070	45.93	89.84
P15155_158	LV2128	43.71	90.18
P15155_159	VE3075	34.02	90.08
P15155_160	LV1119	31.51	90.03
P15155_161	LT6114	38.47	90.24
P15155_162	LV3137	23.10	90.08
P15155_163	VE1059	44.08	89.92
P15155_164	VE1060	43.81	89.71
P15155_165	LV3135	26.01	89.94
P15155_166	VE4080	36.05	89.91
P15155_167	LV3144	18.90	89.84
P15155_168	VE1047	29.54	90.05
P15155_169	VE1051	24.68	90.21
P15155_170	LT2084	18.89	89.81
P15155_171	LT6115	21.74	90.43
P15155_172	VE1054	30.56	90.32
P15155_173	VE1053	42.74	90.02
P15155_174	LV2130	76.85	89.82
P15155_175	LT2081	46.53	90.19
P15155_176	LV1116	41.65	89.94
P15155_177	VE3077	27.64	90.11
P15155_178	VE2068	37.06	90.16
P15155_179	LT2088	36.51	90.19
P15155_180	LT2090	40.37	89.91
P15155_181	LT2092	54.24	89.84
P15155_182	LT6103	37.04	89.93
P15155_183	LV1121	59.86	90.32
P15155_184	LV1122	30.82	90.04
P15155_185	LV2134	52.11	89.96
P15155_186	LT2085	34.60	90.13
P15155_187	LT6105	38.41	90.17
P15155_188	LT2095	43.08	89.84
P15155_189	LT6107	39.45	90.1
P15155_190	LT6112	40.48	90.19
P15155_191	LV1118	27.61	90.36
P15155_192	LT6104	34.70	90.06
P15155_193	LV3140	31.07	90.28
P15155_194	LV1117	48.90	89.92
P15155_195	I59021	22.60	91.18
P15155_196	LT2091	52.72	90.39

## Sheet: SI Table 3
Table S3: Mapping of reads to the reference genome for 96 samples. The number of raw reads, number of mapped paired reads, alignment rate %, mean mapping quality, mapping coverage and percentage missing data is illustrated in the table.
Sample	No of raw reads	No. of mapped paired reads (both in pair)	Alignment rate %	Mean mapping quality	Mean coverage	% missing data
BEE1	43958694	42,378,212	97.37	42.8443	25X (324X)	0.13
BEE2	30667416	29,496,256	97.08	43.1991	17X (396X)	0.71
BEE3	42988738	41,422,970	97.28	42.8773	24X (375X)	0.18
BEE4	37595382	33,620,942	90.26	43.2835	20X (300X)	0.38
BEE5	44188798	42,761,722	97.63	42.9322	25X (372X)	0.14
BEE6	41065534	39,644,886	97.5	43.1298	23X (430X)	0.24
BEE7	36578230	35,304,916	97.48	43.1229	21X (343X)	0.38
BEE8	38461124	35,090,498	92.06	43.2292	21X (357X)	0.31
BEE9	50944964	49,074,476	97.24	43.0701	29X (515X)	0.12
BEE10	47007954	45,414,832	97.55	43.2621	27X (425X)	0.10
BEE11	44107854	42,599,81	97.54	43.184	25X (424X)	0.15
BEE12	56260986	53,911,268	96.73	43.0307	32X (682X)	0.07
BEE13	48910102	46,941,444	96.91	43.2392	28X (354X)	0.06
BEE14	50028228	48,283,950	97.43	43.1349	28X (406X)	0.05
BEE15	49226918	47,423,472	97.38	43.0572	28X (413X)	0.06
BEE16	50712886	48,976,454	97.49	43.1444	29X (601X)	0.09
BEE17	44524058	42,837,406	97.1	43.2018	25X (422X)	0.20
BEE18	48075760	46,339,840	97.3	43.1307	27X (536X)	0.15
BEE19	51140030	49,228,492	97.09	43.4736	29X (469X)	0.06
BEE20	59292780	57,171,430	97.3	43.0964	33X (705X)	0.03
BEE21	39558106	38,295,314	97.66	42.921	23X (240X)	0.14
BEE22	40722786	38,978,560	96.7	43.3081	23X (247X)	0.12
BEE23	39672732	23,809,594	60.69	43.132	14X (236)	0.79
BEE24	46205838	44,688,310	97.61	43.2411	26X (301X)	0.06
BEE25	40007208	38,721,226	97.68	43.0505	23X (198X)	0.075
BEE26	40496606	39,170,602	97.62	43.0499	23X (305X)	0.14
BEE27	33301870	32,219,146	97.64	42.9347	19X (238X)	0.35
BEE28	39699596	38,397,228	97.62	43.0411	23X (255X)	0.15
BEE29	32586362	31,513,150	97.59	43.0077	19X (218X)	0.36
BEE30	34259630	33,116,880	97.56	43.1141	20X (211X)	0.24
BEE31	36240232	35,066,528	97.7	43.0266	21X (269X)	0.28
BEE32	58218780	56,139,052	97.27	43.0809	33X (423X)	0.015
BEE33	35602570	34,394,072	97.57	42.8829	20X (258X)	0.28
BEE34	46173424	42,441,554	92.85	42.9419	25X (369X)	0.13
BEE35	51695432	50,026,964	97.65	43.1331	29X (484X)	0.05
BEE36	43013718	41,097,026	96.42	43.2009	24X (392X)	0.13
BEE37	42314652	40,946,078	97.64	42.9972	24X (286X)	0.09
BEE38	40581438	39,295,940	97.71	42.9164	23X (291X)	0.14
BEE39	38944426	37,608,566	97.53	42.9534	22X (284X)	0.18
BEE40	40074452	38,808,306	97.75	42.9978	23X (285X)	0.17
BEE41	54712860	52,862,220	97.57	43.4016	21X (523X)	0.03
BEE42	58268398	56,291,386	97.53	43.223	33X (530X)	0.02
BEE43	57760432	55,907,010	97.59	43.3705	33X (482X)	0.01
BEE44	48981360	47,001,130	96.82	43.5	28X (446X)	0.06
BEE45	53608360	49,777,326	93.68	43.1978	29X (379X)	0.03
BEE46	47623170	46,097,900	97.66	43.1169	27X (338X)	0.06
BEE47	42404866	40,669,916	96.85	43.1346	24X (330X)	0.15
BEE48	43632118	41,900,770	96.93	43.1293	25X (383X)	0.12
BEE49	68577568	63,900,454	94.15	43.1172	38X (553X)	0.004
BEE50	65746242	57,932,934	88.96	43.3024	34X (458X)	0.013
BEE51	67127172	60,483,054	90.99	43.1045	35X (527X)	0.007
BEE52	79106264	76,478,604	97.55	43.0884	45X (776X)	0.002
BEE53	61940704	58,882,928	95.98	43.0517	35X (497X)	0.01
BEE54	51769280	49,542,510	96.65	42.9427	29X (436X)	0.04
BEE55	59394622	57,331,216	97.5	43.0508	34X (517X)	0.08
BEE56	60887450	58,685,480	97.28	43.2054	35X (455X)	0.007
BEE57	91868134	88,713,240	97.53	43.0855	52X (839X)	0.00
BEE58	87413466	84,428,932	97.45	43.3952	50X (690X)	0.00
BEE59	68030622	65,164,180	96.69	43.1001	38X (582X)	0.00
BEE60	63019530	60,890,994	97.47	43.1037	36X (589X)	0.00
BEE61	76934378	73,987,100	97.04	43.4583	44X (601X)	0.001
BEE62	46193380	44,546,426	97.37	43.1896	26X (348X)	0.08
BEE63	88165570	85,149,302	97.51	43.2506	50X (863X)	0.00
BEE64	87622840	84,777,824	97.54	43.2732	50X (885X)	0.001
BEE65	52013900	50,261,738	97.61	43.094	30X (446X)	0.04
BEE66	72105952	69,433,250	97.33	43.1232	42X (654X)	0.003
BEE67	37790110	36,351,666	97.28	42.8354	21X (294X)	0.26
BEE68	59074722	57,067,988	97.5	42.8123	34X (533X)	0.02
BEE69	49369250	47,722,746	97.62	43.1321	28X (379X)	0.05
BEE70	37781854	35,619,938	95.29	42.9587	21X (303X)	0.30
BEE71	43484118	42,042,928	97.62	42.9129	25X (319X)	0.11
BEE72	61126442	59,118,196	97.6	43.484	35X (469X)	0.008
BEE73	85479670	82,695,624	97.69	43.2796	49X (674X)	0.000
BEE74	153701854	147,376,554	96.88	43.0577	87X (1,542X)	0.00
BEE75	93056704	89,814,772	97.42	43.1703	53X (760X)	0.00
BEE76	83299686	80,221,518	97.19	43.164	47X (861X)	0.0009
BEE77	55288582	53,205,154	97.08	43.2686	31X (526X)	0.05
BEE78	74127494	71,795,496	97.74	43.3273	42X (622X)	0.002
BEE79	73029396	70,297,026	97.23	43.1962	41X (602X)	0.002
BEE80	80748648	77,901,592	97.37	43.2614	46X (777X)	0.001
BEE81	108480084	104,895,026	97.62	43.0796	62X (1,141X)	0.0002
BEE82	74076810	71,333,394	97.28	43.1077	42X (713X)	0.005
BEE83	119729722	115,054,160	97.01	43.2176	68X (977X)	0.0003
BEE84	61630062	59,207,778	96.98	43.0913	35X (558X)	0.01
BEE85	104218016	98,741,386	95.69	42.9714	58X (1,002X)	0.0003
BEE86	69208462	66,651,072	97.29	42.7431	39X (581X)	0.003
BEE87	76829702	73,981,256	97.2	43.1721	44X (657X)	0.003
BEE88	86158632	82,181,700	96.29	43.2392	48X (797X)	0.0008
BEE89	78895298	75,149,210	96.17	43.1173	44X (811X)	0.002
BEE90	80967752	75,500,194	94.11	43.2322	44X (796X)	0.002
BEE91	55223048	53,433,058	97.62	43.1515	32X (492X)	0.03
BEE92	69395774	66,569,256	96.79	43.2003	40X (772X)	0.009
BEE93	62137218	60,137,722	97.59	43.3651	35X (591X)	0.01
BEE94	97802412	94,012,428	96.94	43.199	56X (1,084X)	0.0005
BEE95	45206324	21,979,504	49.17	43.0982	13X (204X)	0.80
BEE96	105447470	101,570,510	97.21	43.2275	60X (987X)	0.0003

## Sheet: SI Table 4
Table S4: Median nucleotide diversity (Nei’s pi (π), Watersons theta (θw) and Tajima’s D) per chromosome for the CB and WB group. CB= commercial bumblebees, WB= wild bumblebees and Chr= chromosome.
Chr		CB				WB
	Median 𝝅/chr	Median θw/chr	Median TajD/chr		Median 𝝅/chr	Median θw/chr	Median TajD/chr
1	0.00060	5.55370	0.51090		0.00063	4.59421	1.23060
2	0.00076	6.64666	0.59876		0.00079	5.68313	1.31370
3	0.00090	7.89875	0.64818		0.00095	6.61039	1.42025
4	0.00073	6.21698	0.62767		0.00076	5.31401	1.34161
5	0.00074	6.61675	0.56140		0.00077	5.50461	1.24936
6	0.00093	8.17153	0.57992		0.00099	6.95395	1.37354
7	0.00078	6.88959	0.57151		0.00084	5.86938	1.31873
8	0.00084	7.47626	0.52555		0.00089	6.24372	1.33107
9	0.00086	7.66565	0.59996		0.00092	6.41596	1.38504
10	0.00075	6.63703	0.59402		0.00081	5.68894	1.32503
11	0.00076	6.80716	0.57678		0.00086	5.87420	1.39056
12	0.00081	7.14988	0.56787		0.00085	5.89794	1.29499
13	0.00077	6.83997	0.59282		0.00082	5.85308	1.34543
14	0.00063	5.63496	0.62944		0.00065	4.78986	1.28929
15	0.00076	6.92779	0.56341		0.00082	5.85658	1.31417
16	0.00066	5.98158	0.59301		0.00071	4.95419	1.29597
17	0.00082	7.55869	0.57241		0.00087	6.51569	1.25586
18	0.00038	3.88127	0.47314		0.00042	3.28465	1.10497

## Sheet: SI Table 5
Table S5: Median Fst per chromosome. Chr= chromosome
Chr	Median Fst /chr
1	0.03090
2	0.03148
3	0.03562
4	0.03955
5	0.03271
6	0.03499
7	0.03495
8	0.03142
9	0.03478
10	0.03719
11	0.04097
12	0.02766
13	0.03704
14	0.03681
15	0.03395
16	0.03281
17	0.02940
18	0.02833

## Sheet: SI Table 6
Table S6: Output results from smoove for the CB group. Structural variants (SV) detected in chromosome 11. The chromosome, start and end position of the SV, SV type, length of the SV, read pair support (PE) and split read pair support (SR) is illustrated in the table.
Chr	Startposition	SVtype	Length	End position	SU	Read pairsupport (PE)	Split read pair support (SR)
B11	2119	DEL	-1269	3388	244	PE=134	SR=110
B11	359562	DEL	-1428	360990	191	PE=167	SR=24
B11	1814364	DEL	-1133	1815497	149	PE=86	SR=63
B11	2947710	DEL	-1741	2949451	242	PE=142	SR=100
B11	3121077	DEL	-274001	3395078	65	PE=0	SR=65
B11	3834204	DUP	2647	3836851	66	PE=10	SR=56
B11	3834312	DEL	-2378	3836690	119	PE=83	SR=36
B11	4770639	DEL	-1650	4772289	232	PE=189	SR=43
B11	4983523	DEL	-2721	4986244	233	PE=139	SR=94
B11	6184046	DEL	-1039	6185085	164	PE=143	SR=21
B11	6765846	DUP	13869	6779715	87	PE=77	SR=10
B11	7000859	DEL	-1784	7002643	131	PE=122	SR=9
B11	7278056	DEL	-1069	7279125	196	PE=166	SR=30
B11	7713715	DEL	-1784	7715499	48	PE=7	SR=41
B11	7713734	DEL	-1790	7715524	39	PE=0	SR=39
B11	8459388	DEL	-2060	8461448	289	PE=163	SR=126
B11	8513251	DEL	-1243	8514494	186	PE=116	SR=70
B11	8824686	DEL	-3051	8827737	77	PE=50	SR=27
B11	9438821	DUP	1445	9440266	512	PE=224	SR=288
B11	9750429	DEL	-1735	9752164	58	PE=0	SR=58
B11	10961797	DEL	-1700	10963497	252	PE=142	SR=110
B11	11199818	DEL	-1247	11201065	184	PE=167	SR=17
B11	11652788	DEL	-1052	11653840	223	PE=120	SR=103
B11	11981385	DEL	-1202	11982587	304	PE=167	SR=137
B11	13337528	DEL	-1879	13339407	233	PE=141	SR=92
B11	13557037	DEL	-1544	13558581	236	PE=182	SR=54
B11	13872074	DEL	-2957	13875031	42	PE=0	SR=42
B11	13973252	DEL	-3187	13976439	272	PE=119	SR=153
B11	14272907	DEL	-1643	14274550	123	PE=80	SR=43
B11	14331072	DEL	-3008	14334080	193	PE=169	SR=24
B11	14866887	DEL	-2038	14868925	220	PE=136	SR=84
B11	15076857	DEL	-1596	15078453	94	PE=78	SR=16
B11	15544927	DEL	-1297	15546224	172	PE=73	SR=99
B11	16851621	DEL	-3214	16854835	107	PE=85	SR=22
B11	16971829	DEL	-1766	16973595	212	PE=104	SR=108
B11	17154885	DEL	-1014	17155899	114	PE=46	SR=68

## Sheet: SI Table 7
Table S7: Output results from smoove for the wild group. Structural variants (SV) detected in chromosome 11. The chromosome, start and end position of the SV, SV type, length of the SV, read pair support (PE) and split read pair support (SR) is illustrated in the table.
Chr	Start position	SVtype	Length	End position	SU	Read pair support (PE)	Split read pair support (SR)
B11	2119	DEL	-1269	3388	1633	PE=912	SR=721
B11	359554	DEL	-1435	360989	1263	PE=1035	SR=228
B11	535659	DEL	-3659	539318	1580	PE=767	SR=813
B11	1280783	DUP	9615984	10896767	70	PE=0	SR=70
B11	1785192	DUP	158455	1943647	65	PE=0	SR=65
B11	1814364	DEL	-1133	1815497	1132	PE=624	SR=508
B11	2947709	DEL	-1742	2949451	1665	PE=904	SR=761
B11	3121077	DEL	-274001	3395078	486	PE=0	SR=486
B11	3834204	DUP	2647	3836851	541	PE=181	SR=360
B11	3834312	DEL	-2378	3836690	768	PE=384	SR=384
B11	4118131	DEL	-1399	4119530	1371	PE=997	SR=374
B11	4770639	DEL	-1650	4772289	1566	PE=1216	SR=350
B11	4983523	DEL	-2721	4986244	1086	PE=290	SR=796
B11	5281288	DEL	-1232	5282520	968	PE=959	SR=9
B11	6184044	DEL	-1039	6185083	1252	PE=1053	SR=199
B11	6748662	DEL	-23769	6772431	124	PE=8	SR=116
B11	6765846	DUP	13869	6779715	415	PE=401	SR=14
B11	7000859	DEL	-1789	7002648	917	PE=780	SR=137
B11	7163865	DEL	-1040	7164905	1051	PE=760	SR=291
B11	7278056	DEL	-1069	7279125	1420	PE=1056	SR=364
B11	7713734	DEL	-1790	7715524	830	PE=372	SR=458
B11	8032426	DEL	-1508	8033934	1167	PE=666	SR=501
B11	8427293	DEL	-4254	8431547	41	PE=32	SR=9
B11	8459388	DEL	-2060	8461448	1810	PE=914	SR=896
B11	8513251	DEL	-1243	8514494	774	PE=243	SR=531
B11	8824686	DEL	-3049	8827735	628	PE=417	SR=211
B11	9438828	DUP	1434	9440262	4354	PE=1920	SR=2434
B11	9750429	DEL	-1735	9752164	382	PE=0	SR=382
B11	10327530	DEL	-2359	10329889	1352	PE=814	SR=538
B11	10567925	DEL	-1266	10569191	1398	PE=1025	SR=373
B11	10961795	DEL	-1699	10963494	1652	PE=871	SR=781
B11	11199818	DEL	-1247	11201065	1209	PE=1015	SR=194
B11	11551340	DEL	-1228	11552568	1296	PE=831	SR=465
B11	11652788	DEL	-1047	11653835	1553	PE=746	SR=807
B11	11981383	DEL	-1204	11982587	2030	PE=1066	SR=964
B11	13152964	DEL	-1037	13154001	1315	PE=1028	SR=287
B11	13557037	DEL	-1544	13558581	1433	PE=1063	SR=370
B11	13872074	DEL	-2957	13875031	1413	PE=1037	SR=376
B11	13973252	DEL	-3185	13976437	1804	PE=824	SR=980
B11	14216742	DEL	-1241	14217983	1098	PE=1066	SR=32
B11	14272907	DEL	-1643	14274550	782	PE=609	SR=173
B11	15544927	DEL	-1297	15546224	1214	PE=583	SR=631
B11	15667459	DEL	-1140	15668599	973	PE=238	SR=735
B11	15943329	DEL	-1966	15945295	160	PE=73	SR=87
B11	16253285	DEL	-3402	16256687	1162	PE=1122	SR=40
B11	16276509	DEL	-2227	16278736	1013	PE=338	SR=675
B11	16851621	DEL	-3224	16854845	1232	PE=699	SR=533
B11	16898894	DEL	-1348	16900242	72	PE=28	SR=44
B11	16971829	DEL	-1766	16973595	83	PE=40	SR=43
B11	17154887	DEL	-1003	17155890	635	PE=301	SR=334

## Sheet: SI Table 8
Table S8: Output results from Breakdancer for the CB group. Structural variants (SV) detected in chromosome 11. The chromosome, start and end position of the SV, SV type, size of the SV, score and the number of reads is illustrated in the table.
Chr	Start position	End position	SVType	Size	Score	Number of reads
B11	2223	3380	DEL	1306	99	196
B11	136961	140570	DEL	3613	99	68
B11	359651	360989	DEL	1450	99	187
B11	535762	539316	DEL	3701	99	200
B11	1508581	1513768	DEL	5315	99	170
B11	1814441	1815497	DEL	1165	99	123
B11	2122222	2123167	DEL	1110	99	241
B11	2300406	2301858	DEL	1587	99	109
B11	2335270	2336183	DEL	1024	99	77
B11	2947764	2949446	DEL	1816	99	197
B11	3230402	3234839	DEL	4631	99	169
B11	3834436	3836690	DEL	2278	99	133
B11	4118204	4119530	DEL	1460	99	167
B11	4770684	4772281	DEL	1720	99	229
B11	4983623	4986231	DEL	2768	99	180
B11	5106716	5111476	DEL	4927	99	123
B11	5281387	5282521	DEL	1218	99	183
B11	5467421	5471034	DEL	3705	99	158
B11	6184127	6185083	DEL	1042	99	154
B11	6748738	6765530	DEL	16830	99	54
B11	6748777	6765888	ITX	15913	99	96
B11	6765888	6778534	DEL	12853	99	66
B11	6779539	6787212	DEL	7965	99	58
B11	6785250	6792468	DEL	7555	99	54
B11	7000963	7002644	DEL	1752	99	148
B11	7044736	7046842	DEL	2130	99	115
B11	7058406	7060364	DEL	2021	99	197
B11	7075688	7077120	DEL	1554	99	172
B11	7150996	7154136	DEL	3296	99	64
B11	7163942	7164893	DEL	1057	99	149
B11	7237705	7253239	DEL	15808	99	65
B11	7278116	7279125	DEL	1126	99	194
B11	7713844	7715499	DEL	1697	99	183
B11	7813114	7814159	DEL	1076	99	56
B11	7956644	7957802	DEL	1321	99	137
B11	8032489	8033918	DEL	1568	99	154
B11	8459462	8461443	DEL	2101	99	225
B11	8513329	8514494	DEL	1282	99	150
B11	8824819	8827724	DEL	3111	99	71
B11	9750526	9752040	DEL	1723	99	152
B11	10327610	10329883	DEL	2400	99	184
B11	10567990	10569180	DEL	1327	99	191
B11	10961871	10963492	DEL	1744	99	203
B11	11199926	11201066	DEL	1250	99	191
B11	11551428	11552562	DEL	1276	99	138
B11	11652869	11653835	DEL	1048	99	173
B11	11981442	11982581	DEL	1273	99	234
B11	12208275	12209633	DEL	1501	99	208
B11	12930261	12931363	DEL	1121	99	104
B11	13127282	13128489	DEL	1245	99	130
B11	13153086	13153992	DEL	1085	99	213
B11	13337589	13339405	DEL	1942	99	185
B11	13467390	13468987	DEL	1663	99	55
B11	13557131	13558581	DEL	1542	99	222
B11	13872149	13875031	DEL	2994	99	178
B11	13913638	13915095	DEL	1444	99	105
B11	13973329	13976433	DEL	3242	99	196
B11	14216845	14217984	DEL	1212	99	192
B11	14273011	14274550	DEL	1632	99	112
B11	14331164	14334078	DEL	3014	99	185
B11	14489869	14490802	DEL	1088	99	208
B11	14476897	14644057	ITX	163920	99	72
B11	14866969	14868903	DEL	2081	99	186
B11	15049350	15082201	INV	32464	99	50
B11	15076967	15078440	DEL	1643	99	82
B11	15089831	15098257	INV	8308	99	57
B11	15089831	15098904	INV	8856	99	73
B11	15140307	15147938	ITX	6655	99	104
B11	15545024	15546223	DEL	1261	99	217
B11	15589939	15592780	DEL	2901	99	177
B11	15667538	15668579	DEL	1184	99	163
B11	15938798	15942377	ITX	2253	99	80
B11	16253398	16256687	DEL	3412	99	158
B11	16276557	16278731	DEL	2303	99	248
B11	16851689	16854827	DEL	3204	99	95
B11	16929656	16930840	DEL	1325	99	189
B11	16971899	16973560	DEL	1805	99	169
B11	17154961	17155891	DEL	1065	99	175

## Sheet: SI Table 9
Table S9: Output results from Breakdancer for the wild group. Structural variants (SV) detected in chromosome 11. The chromosome, start and end position of the SV, SV type, size of the SV, score and the number of reads is illustrated in the table.
Chr	Start position	End position	SVType	Size	Score	Number of reads
B11	136968	140569	DEL	3597	99	782
B11	535758	539312	DEL	3687	99	1228
B11	1508612	1513768	DEL	5286	99	1190
B11	1772064	1792415	ITX	18023	99	346
B11	2300419	2301853	DEL	1580	99	779
B11	2947808	2949445	DEL	1774	99	1337
B11	3230406	3234878	DEL	4604	99	1136
B11	4118226	4119530	DEL	1530	99	386
B11	4770694	4772283	DEL	1687	99	1561
B11	4983631	4986231	DEL	2743	99	1296
B11	5106715	5111473	DEL	4912	99	842
B11	5467448	5471034	DEL	3666	99	1045
B11	6748789	6762287	DEL	16800	99	459
B11	6748780	6766457	ITX	15176	99	685
B11	6766457	6778167	DEL	12830	99	377
B11	6762287	6788317	ITX	20416	99	466
B11	6779760	6786702	DEL	7936	99	595
B11	6785523	6790806	DEL	7523	99	336
B11	7000966	7002643	DEL	1737	99	981
B11	7044741	7046841	DEL	2104	99	819
B11	7058421	7060364	DEL	2002	99	1170
B11	7075709	7077121	DEL	1567	99	921
B11	7150973	7154134	DEL	3259	99	413
B11	7237708	7250525	DEL	15802	99	359
B11	7713851	7715499	DEL	1688	99	1126
B11	8032511	8033914	DEL	1561	99	745
B11	8459464	8461441	DEL	2068	99	1361
B11	8824806	8827723	DEL	3056	99	509
B11	9750518	9752038	DEL	1699	99	807
B11	10327609	10329883	DEL	2391	99	1098
B11	10961892	10963481	DEL	1736	99	1314
B11	12208267	12209633	DEL	1540	99	719
B11	13337588	13339405	DEL	1925	99	1276
B11	13467397	13468986	DEL	1647	99	411
B11	13557151	13558582	DEL	1558	99	965
B11	13872163	13875031	DEL	2980	99	1286
B11	13973357	13976428	DEL	3205	99	1393
B11	14273006	14274550	DEL	1608	99	688
B11	14331181	14334078	DEL	3000	99	1225
B11	14476769	14644073	ITX	164782	99	468
B11	14866985	14868897	DEL	2049	99	1173
B11	15093031	15099611	INV	8517	99	1396
B11	15589953	15592779	DEL	2884	99	1172
B11	15936838	15942386	ITX	2376	99	3478
B11	16253398	16256687	DEL	3384	99	1302
B11	16276571	16278713	DEL	2277	99	1520
B11	16851712	16854820	DEL	3213	99	1010

## Sheet: SI Table 10
Table S10: 102 unique GO terms identified from the 177 genes present on the B. terrestris candidate region on chromosome 11.
GO ID	GO description	Gene ratio	p-value	padjust	Gene ID
GO:0005509	calcium ion binding	7/177	0.0138574413213132	0.633631696983155	LOC100652204/LOC100651217/LOC100648761/LOC100647229/LOC100646673/LOC100650495/LOC100648991
GO:0006367	transcription initiation from RNA polymerase II promoter	2/177	0.0164492943586636	0.633631696983155	LOC100643662/LOC100646072
GO:0008061	chitin binding	4/177	0.0256498252365155	0.633631696983155	LOC100649549/LOC100649306/LOC100652320/LOC105666291
GO:0006352	DNA-templated transcription, initiation	2/177	0.0434042487504848	0.633631696983155	LOC100643662/LOC100646072
GO:0003676	nucleic acid binding	11/177	0.0448859288665055	0.633631696983155	LOC100652086/LOC100642379/LOC100651845/LOC100650855/LOC100648221/LOC100646991/LOC100646310/LOC100645958/LOC100643294/LOC100643903/LOC100651653
GO:0005783	endoplasmic reticulum	2/177	0.051641758295336	0.633631696983155	LOC100651846/LOC105666302
GO:0016301	kinase activity	2/177	0.110301947668998	0.633631696983155	LOC100645684/LOC100647908
GO:0004843	thiol-dependent ubiquitin-specific protease activity	2/177	0.115753574117144	0.633631696983155	LOC100650168/LOC100651962
GO:0003924	GTPase activity	4/177	0.135603857507546	0.633631696983155	LOC100646597/LOC100646673/LOC100643661/LOC100651378
GO:0046982	protein heterodimerization activity	2/177	0.14394670672941	0.633631696983155	LOC100643662/LOC100646072
GO:0001510	RNA methylation	1/177	0.155295418483575	0.633631696983155	LOC100646720
GO:0003713	transcription coactivator activity	1/177	0.155295418483575	0.633631696983155	LOC100649667
GO:0003951	NAD+ kinase activity	1/177	0.169439086152518	0.633631696983155	LOC100645684
GO:0005319	lipid transporter activity	1/177	0.169439086152518	0.633631696983155	LOC100650737
GO:0006511	ubiquitin-dependent protein catabolic process	2/177	0.179384921477786	0.633631696983155	LOC100651962/LOC105665618
GO:0008168	methyltransferase activity	2/177	0.179384921477786	0.633631696983155	LOC100646720/LOC100646478
GO:0006914	autophagy	1/177	0.183347249042869	0.633631696983155	LOC100642580
GO:0008536	Ran GTPase binding	1/177	0.183347249042869	0.633631696983155	LOC100652132
GO:0030117	membrane coat	1/177	0.183347249042869	0.633631696983155	LOC100646839
GO:0005852	eukaryotic translation initiation factor 3 complex	1/177	0.197023806609281	0.633631696983155	LOC100650371
GO:0016409	palmitoyltransferase activity	1/177	0.197023806609281	0.633631696983155	LOC100646872
GO:0016887	ATPase activity	3/177	0.208093456563245	0.633631696983155	LOC100648648/LOC100651216/LOC100642465
GO:0006338	chromatin remodeling	1/177	0.223697383621346	0.633631696983155	LOC100648648
GO:0005576	extracellular region	3/177	0.238897919339021	0.633631696983155	LOC100649549/LOC100649306/LOC105666291
GO:0003700	DNA-binding transcription factor activity	4/177	0.23909054221334	0.633631696983155	LOC100643129/LOC100645803/LOC100651769/LOC100651964
GO:0005975	carbohydrate metabolic process	3/177	0.243363601109873	0.633631696983155	LOC100649549/LOC100649306/LOC100652320
GO:0008138	protein tyrosine/serine/threonine phosphatase activity	1/177	0.24948974755195	0.633631696983155	LOC105666294
GO:0016740	transferase activity	1/177	0.24948974755195	0.633631696983155	LOC100647908
GO:0016773	phosphotransferase activity, alcohol group as acceptor	1/177	0.24948974755195	0.633631696983155	LOC100645568
GO:0005525	GTP binding	4/177	0.24999164744453	0.633631696983155	LOC100646597/LOC100646673/LOC100643661/LOC100651378
GO:0046872	metal ion binding	3/177	0.256839383050396	0.633631696983155	LOC100646121/LOC100649780/LOC100643416
GO:0000413	protein peptidyl-prolyl isomerization	1/177	0.262064559619662	0.633631696983155	LOC100651845
GO:0003774	motor activity	1/177	0.262064559619662	0.633631696983155	LOC100648604
GO:0016459	myosin complex	1/177	0.262064559619662	0.633631696983155	LOC100648604
GO:0030286	dynein complex	1/177	0.262064559619662	0.633631696983155	LOC100643212
GO:0006364	rRNA processing	1/177	0.286589093233306	0.633631696983155	LOC100650738
GO:0005230	extracellular ligand-gated ion channel activity	1/177	0.298545700609284	0.633631696983155	LOC100650856
GO:0005216	ion channel activity	2/177	0.302869718717699	0.633631696983155	LOC100650856/LOC100648835
GO:0005743	mitochondrial inner membrane	1/177	0.310303031195662	0.633631696983155	LOC105666301
GO:0007275	multicellular organism development	1/177	0.310303031195662	0.633631696983155	LOC100648761
GO:0034220	ion transmembrane transport	1/177	0.310303031195662	0.633631696983155	LOC100650856
GO:0006139	nucleobase-containing compound metabolic process	1/177	0.321864387714118	0.633631696983155	LOC100643739
GO:0035091	phosphatidylinositol binding	1/177	0.321864387714118	0.633631696983155	LOC100646959
GO:0008569	ATP-dependent microtubule motor activity, minus-end-directed	1/177	0.333233018456171	0.633631696983155	LOC100643212
GO:0006886	intracellular protein transport	2/177	0.33982167635385	0.633631696983155	LOC100652132/LOC100646839
GO:0006412	translation	3/177	0.343674746961421	0.633631696983155	LOC100643777/LOC100652205/LOC105666285
GO:0003743	translation initiation factor activity	1/177	0.34441211817515	0.633631696983155	LOC100650371
GO:0004553	hydrolase activity, hydrolyzing O-glycosyl compounds	1/177	0.34441211817515	0.633631696983155	LOC100649549
GO:0016592	mediator complex	1/177	0.34441211817515	0.633631696983155	LOC100643902
GO:0006811	ion transport	2/177	0.352014879180586	0.633631696983155	LOC100650856/LOC100648835
GO:0003755	peptidyl-prolyl cis-trans isomerase activity	1/177	0.355404828963611	0.633631696983155	LOC100651845
GO:0005856	cytoskeleton	1/177	0.355404828963611	0.633631696983155	LOC100648719
GO:0016627	oxidoreductase activity, acting on the CH-CH group of donors	1/177	0.355404828963611	0.633631696983155	LOC100651459
GO:0005737	cytoplasm	3/177	0.3574241174898	0.633631696983155	LOC100644028/LOC100650371/LOC100647908
GO:0043565	sequence-specific DNA binding	2/177	0.358082943882587	0.633631696983155	LOC100643129/LOC100651964
GO:0006397	mRNA processing	1/177	0.366214241116471	0.633631696983155	LOC100650855
GO:0016746	transferase activity, transferring acyl groups	1/177	0.366214241116471	0.633631696983155	LOC100650972
GO:0006355	regulation of transcription, DNA-templated	6/177	0.366281510704563	0.633631696983155	LOC100643129/LOC100645803/LOC100645958/LOC100651769/LOC100651964/LOC100647782
GO:0003735	structural constituent of ribosome	3/177	0.375695665669147	0.633631696983155	LOC100643777/LOC100652205/LOC105666285
GO:0016787	hydrolase activity	2/177	0.382140857122333	0.633631696983155	LOC100651535/LOC100642465
GO:0000398	mRNA splicing, via spliceosome	1/177	0.387295276787375	0.633631696983155	LOC100651413
GO:0000287	magnesium ion binding	1/177	0.397572829479627	0.633631696983155	LOC100644973
GO:0004713	protein tyrosine kinase activity	1/177	0.397572829479627	0.633631696983155	LOC100651093
GO:0016579	protein deubiquitination	1/177	0.397572829479627	0.633631696983155	LOC100650168
GO:0035556	intracellular signal transduction	2/177	0.405811333139064	0.636811630464377	LOC100650124/LOC100643054
GO:0004725	protein tyrosine phosphatase activity	1/177	0.446445189471463	0.679662825762525	LOC105666294
GO:0016311	dephosphorylation	1/177	0.446445189471463	0.679662825762525	LOC105666294
GO:0006351	transcription, DNA-templated	1/177	0.464871426277183	0.690473731538568	LOC100648648
GO:0005739	mitochondrion	1/177	0.473854521644116	0.690473731538568	LOC100643739
GO:0006260	DNA replication	1/177	0.473854521644116	0.690473731538568	LOC100651216
GO:0004888	transmembrane signaling receptor activity	1/177	0.482687657342588	0.693438606323154	LOC100650856
GO:0005085	guanyl-nucleotide exchange factor activity	1/177	0.499913966123487	0.708211452008274	LOC100648719
GO:0003723	RNA binding	3/177	0.507433578592809	0.709016781047487	LOC100645958/LOC100652205/LOC100651653
GO:0004222	metalloendopeptidase activity	1/177	0.524689644637564	0.723220861527453	LOC100643089
GO:0005840	ribosome	2/177	0.547364422009055	0.744415613932315	LOC100643777/LOC105666285
GO:0006396	RNA processing	1/177	0.555835185880424	0.745989328418464	LOC100642379
GO:0004674	protein serine/threonine kinase activity	1/177	0.570638240519792	0.755656207824611	LOC100643054
GO:0008017	microtubule binding	1/177	0.577854747159997	0.755656207824611	LOC100649344
GO:0006629	lipid metabolic process	1/177	0.598788546335593	0.769589791037153	LOC100647908
GO:0007018	microtubule-based movement	1/177	0.605534478443373	0.769589791037153	LOC100643212
GO:0006281	DNA repair	1/177	0.618689832010261	0.769589791037153	LOC100648648
GO:0016791	phosphatase activity	1/177	0.618689832010261	0.769589791037153	LOC105666294
GO:0004386	helicase activity	1/177	0.631408853230943	0.77423981028498	LOC100643903
GO:0050660	flavin adenine dinucleotide binding	1/177	0.637609255528807	0.77423981028498	LOC100651459
GO:0000166	nucleotide binding	1/177	0.672692885056187	0.795133938557952	LOC100647908
GO:0003677	DNA binding	5/177	0.67459535555616	0.795133938557952	LOC100648648/LOC100648142/LOC100651216/LOC100643417/LOC100647782
GO:0016192	vesicle-mediated transport	1/177	0.678202477005312	0.795133938557952	LOC100646839
GO:0004672	protein kinase activity	3/177	0.701919423010331	0.80444697918038	LOC100643054/LOC100651093/LOC100652087
GO:0006468	protein phosphorylation	3/177	0.701919423010331	0.80444697918038	LOC100643054/LOC100651093/LOC100652087
GO:0055114	oxidation-reduction process	5/177	0.715676304126885	0.806007143509513	LOC100645459/LOC100645094/LOC100652085/LOC100652203/LOC100651459
GO:0000981	DNA-binding transcription factor activity, RNA polymerase II-specific	1/177	0.719084804503585	0.806007143509513	LOC100647782
GO:0004252	serine-type endopeptidase activity	1/177	0.754798887804798	0.836842245174885	LOC100651256
GO:0004930	G protein-coupled receptor activity	1/177	0.796646947987277	0.873741813921529	LOC100650736
GO:0007186	G protein-coupled receptor signaling pathway	1/177	0.82848873316356	0.897684137267131	LOC100650736
GO:0005634	nucleus	3/177	0.836078363140955	0.897684137267131	LOC100645803/LOC100649667/LOC100648648
GO:0006508	proteolysis	2/177	0.851799122819201	0.905036567995401	LOC100643089/LOC100651256
GO:0003824	catalytic activity	2/177	0.888161199300302	0.933942704418874	LOC100649306/LOC100644973
GO:0007165	signal transduction	1/177	0.903993260365333	0.940890944461877	LOC100644734
GO:0022857	transmembrane transporter activity	1/177	0.920457715543933	0.944235412238773	LOC100645295
GO:0016491	oxidoreductase activity	1/177	0.925720992390954	0.944235412238773	LOC100645459
GO:0055085	transmembrane transport	2/177	0.950873348938228	0.960287936551477	LOC100645295/LOC100648835
GO:0008270	zinc ion binding	1/177	0.993348261099799	0.993348261099799	LOC100649892
